# Supplementary material for: Prognosis Associated with Sub-Types of Hyperglycaemia in Pregnancy
Source: J Clin Med. 2021 Aug 30;10(17):3904. doi: 10.3390/jcm10173904 (PMC8432067; doi:10.3390/jcm10173904)
Supplement: Supplementary file 1 [file jcm-10-03904-s001.zip]

Archive with 2 entries (2 files):
- Figure S1 Flow chart.pptx
- Table S1.pdf
